# Supplementary material for: Plasma Metabolome Profiling by High-Performance Chemical Isotope-Labelling LC-MS after Acute and Medium-Term Intervention with Golden Berry Fruit (Physalis peruviana L.), Confirming Its Impact on Insulin-Associated Signaling Pathways
Source: Nutrients. 2021 Sep 7;13(9):3125. doi: 10.3390/nu13093125 (PMC8468427; doi:10.3390/nu13093125)
Supplement: Supplementary file 1 [file nutrients-13-03125-s001.zip]

Archive with 1 entries (1 files):
- nutrients-1314110-supplementary.pdf
